# Supplementary material for: PEG-Free Polyion Complex Nanocarriers for Brain-Derived Neurotrophic Factor
Source: Pharmaceutics. 2022 Jun 30;14(7):1391. doi: 10.3390/pharmaceutics14071391 (PMC9317007; doi:10.3390/pharmaceutics14071391)
Supplement: Supplementary file 1 [file pharmaceutics-14-01391-s001.zip]

Archive with 1 entries (1 files):
- pharmaceutics-1758255-supplementary.pdf
